# Supplementary material for: Ethanol Extract of Rosa laevigata Michx. Fruit Inhibits Inflammatory Responses through NF-κB/MAPK Signaling Pathways via AMPK Activation in RAW 264.7 Macrophages
Source: Molecules. 2023 Mar 20;28(6):2813. doi: 10.3390/molecules28062813 (PMC10054580; doi:10.3390/molecules28062813)
Supplement: Supplementary file 1 [file molecules-28-02813-s001.zip]

Archive with 1 entries (1 files):
- molecules-2292187-supplementary.pdf
